# Supplementary material for: † Camelosphecia gen. nov., lost ant-wasp intermediates from the mid-Cretaceous (Hymenoptera, Formicoidea)
Source: Zookeys. 2020 Dec 18;1005:21–55. doi: 10.3897/zookeys.1005.57629 (PMC7762752; doi:10.3897/zookeys.1005.57629)
Supplement: XML Treatment for Formicoidea [file zookeys.1005.57629-treatment1.xml]

<!DOCTYPE tp:taxon-treatment
  PUBLIC "-//TaxonX//DTD Taxonomic Treatment Publishing DTD v0 20100105//EN" "tax-treatment-NSO.dtd">
<tp:taxon-treatment xmlns:tp="http://www.plazi.org/taxpub"><tp:treatment-meta><kwd-group><label>Taxon classification</label><kwd><named-content xmlns:xlink="http://www.w3.org/1999/xlink" content-type="kingdom">Animalia</named-content></kwd><kwd><named-content xmlns:xlink="http://www.w3.org/1999/xlink" content-type="order">Hymenoptera</named-content></kwd><kwd><named-content xmlns:xlink="http://www.w3.org/1999/xlink" content-type="family">Formicidae</named-content></kwd></kwd-group><mixed-citation publication-type="journal"><person-group><name><surname>Boudinot</surname><given-names>Brendon E.</given-names></name><name><surname>Perrichot</surname><given-names>Vincent</given-names></name><name><surname>Chaul</surname><given-names>Júlio C. M.</given-names></name></person-group><article-title>† <italic><tp:taxon-name><tp:taxon-name-part taxon-name-part-type="genus" reg="Camelosphecia">Camelosphecia</tp:taxon-name-part></tp:taxon-name></italic> gen. nov., lost ant-wasp intermediates from the mid-Cretaceous (<tp:taxon-name><tp:taxon-name-part taxon-name-part-type="order">Hymenoptera</tp:taxon-name-part></tp:taxon-name>, <tp:taxon-name><tp:taxon-name-part taxon-name-part-type="superfamily">Formicoidea</tp:taxon-name-part></tp:taxon-name>)</article-title><source>Zookeys</source><day>18</day><month>12</month><year>2020</year><volume>1005</volume><fpage>21</fpage><lpage>55</lpage><pub-id pub-id-type="doi">10.3897/zookeys.1005.57629</pub-id></mixed-citation></tp:treatment-meta><tp:nomenclature><tp:taxon-name><object-id xmlns:xlink="http://www.w3.org/1999/xlink" content-type="arpha" xlink:type="simple">ED4248E9-AD77-5762-AFDC-2F714D780049</object-id>
                <tp:taxon-name-part taxon-name-part-type="superfamily">Formicoidea</tp:taxon-name-part>
              </tp:taxon-name><tp:taxon-authority>Latreille, 1809</tp:taxon-authority></tp:nomenclature><tp:treatment-sec sec-type="Definition" id="SECID0EFGAE"><title>Definition.</title><p>Detailed study of the †<italic><tp:taxon-name><tp:taxon-name-part taxon-name-part-type="genus" reg="Camelomecia">Camelomecia</tp:taxon-name-part></tp:taxon-name></italic> clade has redefined the <tp:taxon-name><tp:taxon-name-part taxon-name-part-type="superfamily">Formicoidea</tp:taxon-name-part></tp:taxon-name> and refined our understanding of the definition and evolutionary patterning of the total and crown <tp:taxon-name><tp:taxon-name-part taxon-name-part-type="family">Formicidae</tp:taxon-name-part></tp:taxon-name> (<xref ref-type="bibr" rid="B16">Boudinot et al. 2020a</xref>). Formicoids, we now know, are a clade of Formicapoidina (sister to <tp:taxon-name><tp:taxon-name-part taxon-name-part-type="superfamily">Apoidea</tp:taxon-name-part></tp:taxon-name>: <xref ref-type="bibr" rid="B35">Johnson et al. 2013</xref>; <xref ref-type="bibr" rid="B19">Branstetter et al. 2017</xref>; <xref ref-type="bibr" rid="B58">Peters et al. 2017</xref>) defined by positive (i.e., non-“absence” character) morphological synapomorphies most of which form an innovation suite for cursorial or surface-based predation, including: <bold>(1)</bold> prognathy and elongation of the postgenal bridge (Figs <xref ref-type="fig" rid="F13">13A</xref>, <xref ref-type="fig" rid="F14">14B</xref>); <bold>(2)</bold> enlargement of the dorsal (cranial) mandibular condyle (Fig. <xref ref-type="fig" rid="F13">13A</xref>); <bold>(3)</bold> rotation of the antennal toruli laterad in females (Fig. <xref ref-type="fig" rid="F13">13A, B</xref>); <bold>(4)</bold> elongation of the procoxae (Figs <xref ref-type="fig" rid="F14">14A</xref>, <xref ref-type="fig" rid="F15">15A</xref>); <bold>(5)</bold> partial to complete enclosure of the proximal protrochanteral articulations within the distal procoxal foramina (Figs <xref ref-type="fig" rid="F14">14E</xref>, <xref ref-type="fig" rid="F15">15A</xref>, <xref ref-type="fig" rid="F16">16E</xref>); <bold>(6)</bold> internalization of the proximal meso- and metacoxal articulations within the mesosoma (Figs <xref ref-type="fig" rid="F14">14B</xref>, <xref ref-type="fig" rid="F15">15A</xref>, <xref ref-type="fig" rid="F16">16</xref>); <bold>(7)</bold> petiolation of the first metasomal segment (Figs <xref ref-type="fig" rid="F14">14A</xref>, <xref ref-type="fig" rid="F15">15A</xref>, <xref ref-type="fig" rid="F16">16A, D, E</xref>); <bold>(8)</bold> gain of the anteroventral process of the petiolar sternum (Fig. <xref ref-type="fig" rid="F16">16A</xref>); <bold>(9)</bold> buttressing of the metasomal waist through gain of the prora (an anteroventral process of the second metasomal sternum) (Figs <xref ref-type="fig" rid="F15">15A</xref>, <xref ref-type="fig" rid="F16">16A, D</xref>); plus <bold>(10)</bold> an angled juncture between the first free abscissae of <abbrev xmlns:xlink="http://www.w3.org/1999/xlink" xlink:title="radial sector vein" id="ABBRID0ENKAE" xlink:type="simple">Rs</abbrev> and M in the fore wing (Figs <xref ref-type="fig" rid="F15">15A</xref>, <xref ref-type="fig" rid="F16">16A, D</xref>). The †<italic><tp:taxon-name><tp:taxon-name-part taxon-name-part-type="genus" reg="Camelomecia">Camelomecia</tp:taxon-name-part></tp:taxon-name></italic> clade, in contrast to the total clade of the <tp:taxon-name><tp:taxon-name-part taxon-name-part-type="family">Formicidae</tp:taxon-name-part></tp:taxon-name>, probably lack the metapleural gland and apterous workers altogether, while also being defined by a combination of derived and plesiomorphic features (see, e.g., the key below). Based on direct examination of the unique specimen (holotype) of †<italic><tp:taxon-name><tp:taxon-name-part taxon-name-part-type="genus" reg="Camelomecia">Camelomecia</tp:taxon-name-part> <tp:taxon-name-part taxon-name-part-type="species" reg="janovitzi">janovitzi</tp:taxon-name-part></tp:taxon-name></italic> (BEB at the <named-content xmlns:xlink="http://www.w3.org/1999/xlink" content-type="dwc:institutional_code" xlink:type="simple">AMNH</named-content>, 2017), presence of this gland is uncertain and requires further scrutiny.</p></tp:treatment-sec><tp:treatment-sec><!--Section generated to contain objects referenced in tp:taxon-treatment.--><fig id="F13" position="float" orientation="portrait"><object-id xmlns:xlink="http://www.w3.org/1999/xlink" content-type="doi" xlink:type="simple">10.3897/zookeys.1005.57629.figure13</object-id><object-id xmlns:xlink="http://www.w3.org/1999/xlink" content-type="arpha" xlink:type="simple">F9F9D2FD-26CA-5ED8-ABD3-CC0AD4418368</object-id><label>Figure 13.</label><caption><p>Holotype of †<italic><tp:taxon-name><tp:taxon-name-part taxon-name-part-type="genus" reg="Camelosphecia">Camelosphecia</tp:taxon-name-part> <tp:taxon-name-part taxon-name-part-type="species" reg="fossor">fossor</tp:taxon-name-part></tp:taxon-name></italic> sp. nov. <bold>A</bold> lateral view of right side of head <bold>B</bold> full face view of head, right margin blurred on this view due to a folding of the facet. Box on bottom right evidencing scape under fluorescent microscopy <bold>C</bold> detail of clypeus, mandibles and labrum under fluorescent microscopy <bold>D</bold> posterodorsal view of anterior section of funiculus (pedicel plus flagellum), evincing pedicel and antennomeres III and IV. Abbreviations: <bold>a3–5</bold>, antennomeres III–V; <bold>abdsw</bold>, abductor swelling; <bold>bs</bold>, bubble stream; <bold>ce</bold>, compound eye; <bold>cl</bold>, clypeus; <bold>clb</bold>, clypeal lobe; <bold>clt</bold>, clypeal teeth; <bold>crcond</bold>, cranial condyle; <bold>md</bold>, mandible; <bold>mm</bold>, masticatory margins; <bold>lbs</bold>, labral chaetae; <bold>mdcond</bold>, mandible condyle; <bold>mxp</bold>, maxillary palps; <bold>oc</bold>, ocelli; <bold>occ</bold>, occipital carina; <bold>pd</bold>, pedicel; <bold>prvmdpr</bold>, posteroventral mandible process; <bold>sc</bold>, scape. Scale bars: 0.2 mm (<bold>A, B</bold>); 0.1 mm (<bold>C</bold>); 0.02 mm (<bold>D</bold>).</p></caption><graphic xmlns:xlink="http://www.w3.org/1999/xlink" xlink:href="zookeys-1005-021-g013.jpg" position="float" orientation="portrait" xlink:type="simple" id="oo_488488.jpg"><uri content-type="original_file" xlink:type="simple">https://binary.pensoft.net/fig/488488</uri></graphic></fig><fig id="F14" position="float" orientation="portrait"><object-id xmlns:xlink="http://www.w3.org/1999/xlink" content-type="doi" xlink:type="simple">10.3897/zookeys.1005.57629.figure14</object-id><object-id xmlns:xlink="http://www.w3.org/1999/xlink" content-type="arpha" xlink:type="simple">479F4893-AB3B-5AE0-AFE7-D3BEBEE91C31</object-id><label>Figure 14.</label><caption><p>Holotype of †<italic><tp:taxon-name><tp:taxon-name-part taxon-name-part-type="genus" reg="Camelosphecia">Camelosphecia</tp:taxon-name-part> <tp:taxon-name-part taxon-name-part-type="species" reg="fossor">fossor</tp:taxon-name-part></tp:taxon-name></italic> sp. nov. <bold>A</bold> profile of left side of body <bold>B</bold> profile of right side of body <bold>C</bold> dorsal view of mesosoma <bold>D</bold> delimited area of <bold>C</bold> under fluorescent light <bold>E</bold> details of the legs, especially the forelegs. Abbreviations: <bold>A2–A3</bold>; abdominal segments 2 and 3; <bold>aprntr</bold>, anterior pronotal rim; <bold>ca</bold>, calcar; <bold>mscx</bold>, mesocoxa; <bold>msfm</bold>, mesofemur; <bold>msnt</bold>, mesonotum; <bold>mspl</bold>, mesopleural region of mesopectus; <bold>mssctm</bold>, mesoscutum; <bold>mssctl</bold>, mesoscutellum; <bold>mtcx</bold>, metacoxa; <bold>mtfm</bold>, metafemur; <bold>mtpl</bold>, metapleural region of metapectus; <bold>plant</bold>, plantulae; <bold>pr</bold>, prora; <bold>prcx</bold>, procoxa; <bold>pretc</bold>, pretarsal claws; <bold>prfm</bold>, profemur; <bold>prnt</bold>, pronotum; <bold>prop</bold>, propodeum; <bold>proppj</bold>, propodeal projection; <bold>prots</bold>, protarsomeres I and II chaetae; <bold>prtbss</bold>, distal protibia stout chaeta; <bold>psctc</bold>, parascutal carina; <bold>sp</bold>, propodeal spiracle; <bold>strg</bold>, strigil. Scale bars: 0.2 mm.</p></caption><graphic xmlns:xlink="http://www.w3.org/1999/xlink" xlink:href="zookeys-1005-021-g014.jpg" position="float" orientation="portrait" xlink:type="simple" id="oo_488489.jpg"><uri content-type="original_file" xlink:type="simple">https://binary.pensoft.net/fig/488489</uri></graphic></fig><fig id="F15" position="float" orientation="portrait"><object-id xmlns:xlink="http://www.w3.org/1999/xlink" content-type="doi" xlink:type="simple">10.3897/zookeys.1005.57629.figure15</object-id><object-id xmlns:xlink="http://www.w3.org/1999/xlink" content-type="arpha" xlink:type="simple">049E68D9-D5A1-51FC-8AD6-62277C6AB142</object-id><label>Figure 15.</label><caption><p><bold>A–C</bold> †<italic><tp:taxon-name><tp:taxon-name-part taxon-name-part-type="genus" reg="Camelosphecia">Camelosphecia</tp:taxon-name-part></tp:taxon-name></italic> spp. females examined by images. Specimens in <bold>A</bold> (BALBuTJ_36) and <bold>C</bold> (BALBuTJ_40) are likely conspecifics to †<italic><tp:taxon-name><tp:taxon-name-part taxon-name-part-type="genus" reg="Camelosphecia">C.</tp:taxon-name-part> <tp:taxon-name-part taxon-name-part-type="species" reg="fossor">fossor</tp:taxon-name-part></tp:taxon-name></italic>. Specimen in <bold>B</bold> (BALBuTJ_38) is probably another species in the genus, not described in here (images by Phil Barden, used with permission) <bold>D, E</bold> are generalized schemes of †<italic><tp:taxon-name><tp:taxon-name-part taxon-name-part-type="genus" reg="Camelosphecia">Camelosphecia</tp:taxon-name-part></tp:taxon-name></italic> habitus and forewing, respectively, as interpreted from all specimens examined. Metathoracic sclerites in <bold>A–C</bold> are indicated with green dots. In <bold>D</bold>, pedicel and flagellomeres are omitted for simplification. Abbreviations as in Figure <xref ref-type="fig" rid="F14">14</xref>, except for <bold>prstA4</bold>, presternite of A4; <bold>prpl</bold>, propleuron; <bold>tbsp</bold>, tibial spurs; <bold>stA4</bold>, sternite of A4; <bold>stng</bold>, sting. Wing venation abbreviations: <bold>C</bold>, costal vein; <bold>Sc</bold>, subcostal vein; <bold>R</bold>, radial vein; <bold><abbrev xmlns:xlink="http://www.w3.org/1999/xlink" xlink:title="radial sector vein" id="ABBRID0E5OBI" xlink:type="simple">Rs</abbrev></bold>, radial sector vein; <bold>M</bold>, medial vein; <bold>Cu</bold>, cubital vein, <bold>A</bold>, anal vein; +, indicates composite vein; <bold>f</bold>#, indicates free abscissa index; <bold><abbrev xmlns:xlink="http://www.w3.org/1999/xlink" xlink:title="Second radiosectoral crossvein" id="ABBRID0ELPBI" xlink:type="simple">2r-rs</abbrev></bold>, second radiosectoral crossvein; <bold>2rs-m</bold>, second sectoriomedial crossvein; <bold>1m-cu</bold>, first mediocubital crossvein; <bold><abbrev xmlns:xlink="http://www.w3.org/1999/xlink" xlink:title="first cubitoanal crossvein" id="ABBRID0EUPBI" xlink:type="simple">1cu-a</abbrev></bold>, first cubitoanal crossvein; <bold>R (bc)</bold>, radial or “basal” cell; <bold>1+2R (smc1)</bold>, undifferentiated first and second distal radial cells or “first submarginal cell”; <bold>3R (mc1)</bold>, third distal radial or “first marginal” cell; <bold>1Rs (smc2)</bold>, first sectorial or “second submarginal” cell; <bold>1M (dc1)</bold>, first medial or “discal” cell; <bold>1Cu (sbc)</bold>, first cubital or “subbasal” cell; <bold>2Cu (sdc1)</bold>, second cubital or “first subdiscal” cell.</p></caption><graphic xmlns:xlink="http://www.w3.org/1999/xlink" xlink:href="zookeys-1005-021-g015.jpg" position="float" orientation="portrait" xlink:type="simple" id="oo_488490.jpg"><uri content-type="original_file" xlink:type="simple">https://binary.pensoft.net/fig/488490</uri></graphic></fig><fig id="F16" position="float" orientation="portrait"><object-id xmlns:xlink="http://www.w3.org/1999/xlink" content-type="doi" xlink:type="simple">10.3897/zookeys.1005.57629.figure16</object-id><object-id xmlns:xlink="http://www.w3.org/1999/xlink" content-type="arpha" xlink:type="simple">F18A71CF-D029-5296-9B9A-6CA727B82863</object-id><label>Figure 16.</label><caption><p>†<italic><tp:taxon-name><tp:taxon-name-part taxon-name-part-type="genus" reg="Camelosphecia">Camelosphecia</tp:taxon-name-part> <tp:taxon-name-part taxon-name-part-type="species" reg="venator">venator</tp:taxon-name-part></tp:taxon-name></italic> sp. nov. holotype (NIGP163574) <bold>A, D</bold> right and left profile view of body, respectively <bold>B, C</bold> right and left profile view of head, respectively <bold>E</bold> left mesosoma zooming. Abbreviations: <bold>ce</bold>, compound eye; <bold>cl</bold>, clypeus; <bold>md</bold>, mandible; <bold>mm</bold>, masticatory margins; <bold>oc</bold>, ocelli; <bold>occ</bold>, occipital carina; <bold>A2–A3</bold>; abdominal segments 2 and 3; <bold>mscx</bold>, mesocoxa; <bold>mspl</bold>, mesopleural area of mesopectus; <bold>mssctm</bold>, mesoscutum; <bold>mtcx</bold>, metacoxa; <bold>mtpl</bold>, metapleural area of mesopectus; <bold>oms</bold>, oblique mesopleural sulcus; <bold>pr</bold>, prora; <bold>prcx</bold>, procoxa; <bold>prnt</bold>, pronotum; <bold>prop</bold>, propodeum. Note that indication of clypeus in <bold>C</bold> is exactly at its margin as seen in profile, which is concave, and should not be confused with convex right compound eye margin, also indicated. Clypeal concave shape is better evidenced in figure <bold>B</bold>. Also in <bold>C</bold>, mm indicated is from the right mandible, while mandible indicated is that of the left side. Scale bars:1 mm (<bold>A, D</bold>); 0.2 mm (<bold>B, C, E</bold>).</p></caption><graphic xmlns:xlink="http://www.w3.org/1999/xlink" xlink:href="zookeys-1005-021-g016.jpg" position="float" orientation="portrait" xlink:type="simple" id="oo_488491.jpg"><uri content-type="original_file" xlink:type="simple">https://binary.pensoft.net/fig/488491</uri></graphic></fig></tp:treatment-sec><ref-list><ref id="B16"><mixed-citation xmlns:xlink="http://www.w3.org/1999/xlink" xlink:type="simple"><person-group><name name-style="western"><surname>Boudinot</surname><given-names>BE</given-names></name><name name-style="western"><surname>Khouri</surname><given-names>Z</given-names></name><name name-style="western"><surname>Richter</surname><given-names>A</given-names></name><name name-style="western"><surname>van de Kamp</surname><given-names>T</given-names></name><name name-style="western"><surname>Barden</surname><given-names>P</given-names></name><name name-style="western"><surname>Chaul</surname><given-names>JCM</given-names></name></person-group> (<year>2020a</year>) Chapter II. The evolution of the ants: Extinct ant sister-group illuminates eusociality origin and post-K/Pg persistence. In: Boudinot BE 2020. Systematic and Evolutionary Morphology: Case Studies on <tp:taxon-name><tp:taxon-name-part taxon-name-part-type="family">Formicidae</tp:taxon-name-part></tp:taxon-name>, Mesozoic <tp:taxon-name><tp:taxon-name-part taxon-name-part-type="infraorder">Aculeata</tp:taxon-name-part></tp:taxon-name>, and Hexapodan Genitalia. Ph. D. Dissertation, University of California, Davis, 174–393.</mixed-citation></ref><ref id="B35"><mixed-citation xmlns:xlink="http://www.w3.org/1999/xlink" xlink:type="simple"><person-group><name name-style="western"><surname>Johnson</surname><given-names>BR</given-names></name><name name-style="western"><surname>Borowiec</surname><given-names>ML</given-names></name><name name-style="western"><surname>Chiu</surname><given-names>JC</given-names></name><name name-style="western"><surname>Lee</surname><given-names>EK</given-names></name><name name-style="western"><surname>Atallah</surname><given-names>J</given-names></name><name name-style="western"><surname>Ward</surname><given-names>PS</given-names></name></person-group> (<year>2013</year>) <article-title>Phylogenomics resolves evolutionary relationships among ants, bees, and wasps.</article-title><source>Current Biology</source><volume>23</volume>: <fpage>2058</fpage>–<lpage>2062</lpage>. <ext-link xlink:type="simple" ext-link-type="doi" xlink:href="10.1016/j.cub.2013.08.050">https://doi.org/10.1016/j.cub.2013.08.050</ext-link></mixed-citation></ref><ref id="B19"><mixed-citation xmlns:xlink="http://www.w3.org/1999/xlink" xlink:type="simple"><person-group><name name-style="western"><surname>Branstetter</surname><given-names>MG</given-names></name><name name-style="western"><surname>Danforth</surname><given-names>BN</given-names></name><name name-style="western"><surname>Pitts</surname><given-names>JP</given-names></name><name name-style="western"><surname>Faircloth</surname><given-names>BC</given-names></name><name name-style="western"><surname>Ward</surname><given-names>PS</given-names></name><name name-style="western"><surname>Buffington</surname><given-names>ML</given-names></name><name name-style="western"><surname>Gates</surname><given-names>MW</given-names></name><name name-style="western"><surname>Kula</surname><given-names>RR</given-names></name><name name-style="western"><surname>Brady</surname><given-names>SG</given-names></name></person-group> (<year>2017</year>) <article-title>Phylogenomic insights into the evolution of stinging wasps and the origins of ants and bees.</article-title><source>Current Biology</source><volume>27</volume>: <fpage>1019</fpage>–<lpage>1025</lpage>. <ext-link xlink:type="simple" ext-link-type="doi" xlink:href="10.1016/j.cub.2017.03.027">https://doi.org/10.1016/j.cub.2017.03.027</ext-link></mixed-citation></ref><ref id="B58"><mixed-citation xmlns:xlink="http://www.w3.org/1999/xlink" xlink:type="simple"><person-group><name name-style="western"><surname>Peters</surname><given-names>RS</given-names></name><name name-style="western"><surname>Krogmann</surname><given-names>L</given-names></name><name name-style="western"><surname>Mayer</surname><given-names>C</given-names></name><name name-style="western"><surname>Donath</surname><given-names>A</given-names></name><name name-style="western"><surname>Gunkel</surname><given-names>S</given-names></name><name name-style="western"><surname>Meusemann</surname><given-names>K</given-names></name><name name-style="western"><surname>Kozlov</surname><given-names>A</given-names></name><name name-style="western"><surname>Podsiadlowski</surname><given-names>L</given-names></name><name name-style="western"><surname>Petersen</surname><given-names>M</given-names></name><name name-style="western"><surname>Lanfear</surname><given-names>R</given-names></name><name name-style="western"><surname>Diez</surname><given-names>PA</given-names></name><name name-style="western"><surname>Heraty</surname><given-names>J</given-names></name><name name-style="western"><surname>Kjer</surname><given-names>KM</given-names></name><name name-style="western"><surname>Klopfstein</surname><given-names>S</given-names></name><name name-style="western"><surname>Meier</surname><given-names>R</given-names></name><name name-style="western"><surname>Polidori</surname><given-names>C</given-names></name><name name-style="western"><surname>Schmitt</surname><given-names>T</given-names></name><name name-style="western"><surname>Liu</surname><given-names>S</given-names></name><name name-style="western"><surname>Zhou</surname><given-names>X</given-names></name><name name-style="western"><surname>Wappler</surname><given-names>T</given-names></name><name name-style="western"><surname>Rust</surname><given-names>J</given-names></name><name name-style="western"><surname>Misof</surname><given-names>B</given-names></name><name name-style="western"><surname>Niehuis</surname><given-names>O</given-names></name></person-group> (<year>2017</year>) <article-title>Evolutionary history of the <tp:taxon-name><tp:taxon-name-part taxon-name-part-type="order">Hymenoptera</tp:taxon-name-part></tp:taxon-name>.</article-title><source>Current Biology</source><volume>27</volume>: <fpage>1013</fpage>–<lpage>1018</lpage>. <ext-link xlink:type="simple" ext-link-type="doi" xlink:href="10.1016/j.cub.2017.01.027">https://doi.org/10.1016/j.cub.2017.01.027</ext-link></mixed-citation></ref></ref-list></tp:taxon-treatment>
