# Supplementary material for: † Camelosphecia gen. nov., lost ant-wasp intermediates from the mid-Cretaceous (Hymenoptera, Formicoidea)
Source: Zookeys. 2020 Dec 18;1005:21–55. doi: 10.3897/zookeys.1005.57629 (PMC7762752; doi:10.3897/zookeys.1005.57629)
Supplement: XML Treatment for Camelosphecia [file zookeys.1005.57629-treatment2.xml]

<!DOCTYPE tp:taxon-treatment
  PUBLIC "-//TaxonX//DTD Taxonomic Treatment Publishing DTD v0 20100105//EN" "tax-treatment-NSO.dtd">
<tp:taxon-treatment xmlns:tp="http://www.plazi.org/taxpub"><tp:treatment-meta><kwd-group><label>Taxon classification</label><kwd><named-content xmlns:xlink="http://www.w3.org/1999/xlink" content-type="kingdom">Animalia</named-content></kwd><kwd><named-content xmlns:xlink="http://www.w3.org/1999/xlink" content-type="order">Hymenoptera</named-content></kwd><kwd><named-content xmlns:xlink="http://www.w3.org/1999/xlink" content-type="family">Formicidae</named-content></kwd></kwd-group><mixed-citation publication-type="journal"><person-group><name><surname>Boudinot</surname><given-names>Brendon E.</given-names></name><name><surname>Perrichot</surname><given-names>Vincent</given-names></name><name><surname>Chaul</surname><given-names>Júlio C. M.</given-names></name></person-group><article-title>† <italic><tp:taxon-name><tp:taxon-name-part taxon-name-part-type="genus" reg="Camelosphecia">Camelosphecia</tp:taxon-name-part></tp:taxon-name></italic> gen. nov., lost ant-wasp intermediates from the mid-Cretaceous (<tp:taxon-name><tp:taxon-name-part taxon-name-part-type="order">Hymenoptera</tp:taxon-name-part></tp:taxon-name>, <tp:taxon-name><tp:taxon-name-part taxon-name-part-type="superfamily">Formicoidea</tp:taxon-name-part></tp:taxon-name>)</article-title><source>Zookeys</source><day>18</day><month>12</month><year>2020</year><volume>1005</volume><fpage>21</fpage><lpage>55</lpage><pub-id pub-id-type="doi">10.3897/zookeys.1005.57629</pub-id></mixed-citation></tp:treatment-meta><tp:nomenclature><label>†</label><tp:taxon-name><object-id xmlns:xlink="http://www.w3.org/1999/xlink" content-type="arpha" xlink:type="simple">748D3BAB-577E-5A1C-8485-08F1BC686DC9</object-id>
              <tp:taxon-name-part taxon-name-part-type="genus" reg="Camelosphecia">Camelosphecia</tp:taxon-name-part>
              <object-id xmlns:xlink="http://www.w3.org/1999/xlink" content-type="zoobank" xlink:type="simple">http://zoobank.org/5E38E92B-51D4-4B0B-B8DA-FAE77F7764B9</object-id>
            </tp:taxon-name><tp:taxon-status xmlns:xlink="http://www.w3.org/1999/xlink" xlink:type="simple">gen. nov.</tp:taxon-status><xref ref-type="fig" rid="F1">Figs 1A</xref><xref ref-type="fig" rid="F2">, 2A</xref><xref ref-type="fig" rid="F13">, 13</xref><xref ref-type="fig" rid="F14">, 14</xref><xref ref-type="fig" rid="F15">, 15</xref><xref ref-type="fig" rid="F16">, 16</xref></tp:nomenclature><tp:treatment-sec sec-type="type species" id="SECID0E2QAI"><title>Type species.</title><p>†<italic><tp:taxon-name><tp:taxon-name-part taxon-name-part-type="genus" reg="Camelosphecia">Camelosphecia</tp:taxon-name-part> <tp:taxon-name-part taxon-name-part-type="species" reg="fossor">fossor</tp:taxon-name-part></tp:taxon-name></italic> sp. nov., by present designation.</p></tp:treatment-sec><tp:treatment-sec sec-type="Constituent species" id="SECID0EMRAI"><title>Constituent species.</title><p>†<italic><tp:taxon-name><tp:taxon-name-part taxon-name-part-type="genus" reg="Camelosphecia">Cs.</tp:taxon-name-part> <tp:taxon-name-part taxon-name-part-type="species" reg="fossor">fossor</tp:taxon-name-part></tp:taxon-name></italic> sp. nov., †<italic><tp:taxon-name><tp:taxon-name-part taxon-name-part-type="genus" reg="Camelosphecia">Cs.</tp:taxon-name-part> <tp:taxon-name-part taxon-name-part-type="species" reg="venator">venator</tp:taxon-name-part></tp:taxon-name></italic> sp. nov.</p><fig id="F13" position="float" orientation="portrait"><object-id xmlns:xlink="http://www.w3.org/1999/xlink" content-type="doi" xlink:type="simple">10.3897/zookeys.1005.57629.figure13</object-id><object-id xmlns:xlink="http://www.w3.org/1999/xlink" content-type="arpha" xlink:type="simple">F9F9D2FD-26CA-5ED8-ABD3-CC0AD4418368</object-id><label>Figure 13.</label><caption><p>Holotype of †<italic><tp:taxon-name><tp:taxon-name-part taxon-name-part-type="genus" reg="Camelosphecia">Camelosphecia</tp:taxon-name-part> <tp:taxon-name-part taxon-name-part-type="species" reg="fossor">fossor</tp:taxon-name-part></tp:taxon-name></italic> sp. nov. <bold>A</bold> lateral view of right side of head <bold>B</bold> full face view of head, right margin blurred on this view due to a folding of the facet. Box on bottom right evidencing scape under fluorescent microscopy <bold>C</bold> detail of clypeus, mandibles and labrum under fluorescent microscopy <bold>D</bold> posterodorsal view of anterior section of funiculus (pedicel plus flagellum), evincing pedicel and antennomeres III and IV. Abbreviations: <bold>a3–5</bold>, antennomeres III–V; <bold>abdsw</bold>, abductor swelling; <bold>bs</bold>, bubble stream; <bold>ce</bold>, compound eye; <bold>cl</bold>, clypeus; <bold>clb</bold>, clypeal lobe; <bold>clt</bold>, clypeal teeth; <bold>crcond</bold>, cranial condyle; <bold>md</bold>, mandible; <bold>mm</bold>, masticatory margins; <bold>lbs</bold>, labral chaetae; <bold>mdcond</bold>, mandible condyle; <bold>mxp</bold>, maxillary palps; <bold>oc</bold>, ocelli; <bold>occ</bold>, occipital carina; <bold>pd</bold>, pedicel; <bold>prvmdpr</bold>, posteroventral mandible process; <bold>sc</bold>, scape. Scale bars: 0.2 mm (<bold>A, B</bold>); 0.1 mm (<bold>C</bold>); 0.02 mm (<bold>D</bold>).</p></caption><graphic xmlns:xlink="http://www.w3.org/1999/xlink" xlink:href="zookeys-1005-021-g013.jpg" position="float" orientation="portrait" xlink:type="simple" id="oo_488488.jpg"><uri content-type="original_file" xlink:type="simple">https://binary.pensoft.net/fig/488488</uri></graphic></fig></tp:treatment-sec><tp:treatment-sec sec-type="diagnosis" id="SECID0ESUAI"><title>Diagnosis.</title><p>Identifiable as members of the †<italic><tp:taxon-name><tp:taxon-name-part taxon-name-part-type="genus" reg="Camelomecia">Camelomecia</tp:taxon-name-part></tp:taxon-name></italic> clade by the bowed mandibles with elongate masticatory margins, projecting clypeus, and absence of clypeal chaetae, frontal carinae, and facial projections, as outlined in the key above.</p><p>Both sexes specifically differentiated from †<italic><tp:taxon-name><tp:taxon-name-part taxon-name-part-type="genus" reg="Camelomecia">Camelomecia</tp:taxon-name-part></tp:taxon-name></italic> by: (1) the conspicuously-developed mandibular teeth on the masticatory margin (versus teeth present as mere crenulation or absent altogether); (2) fore wing <abbrev xmlns:xlink="http://www.w3.org/1999/xlink" xlink:title="first cubitoanal crossvein" id="ABBRID0EIVAI" xlink:type="simple">1cu-a</abbrev> crossvein distant proximally from divergence of free M and Cu by at least one of its own lengths (the phrase “markedly prefurcal” is used to describe this condition throughout this work; versus 1m-cu proximal to <abbrev xmlns:xlink="http://www.w3.org/1999/xlink" xlink:title="mediocubital complex vein" id="ABBRID0EMVAI" xlink:type="simple">M+Cu</abbrev> split by less than one 1m-cu length, or 1m-cu usually at or distal to split, as observed in all known †<italic><tp:taxon-name><tp:taxon-name-part taxon-name-part-type="genus" reg="Camelomecia">Camelomecia</tp:taxon-name-part></tp:taxon-name></italic> and †<tp:taxon-name><tp:taxon-name-part taxon-name-part-type="subfamily">Haidomyrmecinae</tp:taxon-name-part></tp:taxon-name>, for example); and (3) crossvein <abbrev xmlns:xlink="http://www.w3.org/1999/xlink" xlink:title="second mediocubital crossvein" id="ABBRID0E3VAI" xlink:type="simple">2m-cu</abbrev> absent (versus <abbrev xmlns:xlink="http://www.w3.org/1999/xlink" xlink:title="second mediocubital crossvein" id="ABBRID0EAWAI" xlink:type="simple">2m-cu</abbrev> present or absent).</p><p>Females further differentiated from those of †<italic><tp:taxon-name><tp:taxon-name-part taxon-name-part-type="genus" reg="Camelomecia">Camelomecia</tp:taxon-name-part></tp:taxon-name></italic> as follows: (4) occipital carina of female extending to hypostoma (versus not); (5) compound eyes of female massively enlarged, filling entire lateral portion of head in profile view and rendering malar space virtually absent (versus compound eyes smaller, malar space well-defined); (6) teeth of masticatory mandibular margins conspicuously developed (versus present as crenulation or absent altogether); (7) disc (main central region) of labrum in the female bearing massive, long, thick chaetae (versus such chaetae absent); (8) anterior clypeal margin bidentate medially (versus margin edentate); (9) notauli on mesoscutum absent (versus present); (10) fore femora powerfully enlarged (versus weak and thin); (11) protarsomeres I and II margined with an array of differentiated psammochaetae (versus such chaetae absent); (12) posterolateral corners of propodeum armed (versus denticles absent or present); (13) abdominal poststernite IV short relative to posttergite.</p><p>Males, as so far known for both genera, are further differentiated from †<italic><tp:taxon-name><tp:taxon-name-part taxon-name-part-type="genus" reg="Camelomecia">Camelomecia</tp:taxon-name-part></tp:taxon-name></italic> in having: (14) eyes medially binocular, i.e., with clypeus nearly concave and compound eyes massively, medially bulging such that medial-most ommatidia of each eye are directed toward one another.</p></tp:treatment-sec><tp:treatment-sec sec-type="etymology" id="SECID0EWWAI"><title>Etymology.</title><p>The root of the generic name, <italic>camelo</italic>-, is made in reference to †<italic><tp:taxon-name><tp:taxon-name-part taxon-name-part-type="genus" reg="Camelomecia">Camelomecia</tp:taxon-name-part></tp:taxon-name></italic>, the camel-faced ants; the second part of the name, -<italic>sphecia</italic> emphasizes the waspiness of these intermediate formicoids.</p><fig id="F14" position="float" orientation="portrait"><object-id xmlns:xlink="http://www.w3.org/1999/xlink" content-type="doi" xlink:type="simple">10.3897/zookeys.1005.57629.figure14</object-id><object-id xmlns:xlink="http://www.w3.org/1999/xlink" content-type="arpha" xlink:type="simple">479F4893-AB3B-5AE0-AFE7-D3BEBEE91C31</object-id><label>Figure 14.</label><caption><p>Holotype of †<italic><tp:taxon-name><tp:taxon-name-part taxon-name-part-type="genus" reg="Camelosphecia">Camelosphecia</tp:taxon-name-part> <tp:taxon-name-part taxon-name-part-type="species" reg="fossor">fossor</tp:taxon-name-part></tp:taxon-name></italic> sp. nov. <bold>A</bold> profile of left side of body <bold>B</bold> profile of right side of body <bold>C</bold> dorsal view of mesosoma <bold>D</bold> delimited area of <bold>C</bold> under fluorescent light <bold>E</bold> details of the legs, especially the forelegs. Abbreviations: <bold>A2–A3</bold>; abdominal segments 2 and 3; <bold>aprntr</bold>, anterior pronotal rim; <bold>ca</bold>, calcar; <bold>mscx</bold>, mesocoxa; <bold>msfm</bold>, mesofemur; <bold>msnt</bold>, mesonotum; <bold>mspl</bold>, mesopleural region of mesopectus; <bold>mssctm</bold>, mesoscutum; <bold>mssctl</bold>, mesoscutellum; <bold>mtcx</bold>, metacoxa; <bold>mtfm</bold>, metafemur; <bold>mtpl</bold>, metapleural region of metapectus; <bold>plant</bold>, plantulae; <bold>pr</bold>, prora; <bold>prcx</bold>, procoxa; <bold>pretc</bold>, pretarsal claws; <bold>prfm</bold>, profemur; <bold>prnt</bold>, pronotum; <bold>prop</bold>, propodeum; <bold>proppj</bold>, propodeal projection; <bold>prots</bold>, protarsomeres I and II chaetae; <bold>prtbss</bold>, distal protibia stout chaeta; <bold>psctc</bold>, parascutal carina; <bold>sp</bold>, propodeal spiracle; <bold>strg</bold>, strigil. Scale bars: 0.2 mm.</p></caption><graphic xmlns:xlink="http://www.w3.org/1999/xlink" xlink:href="zookeys-1005-021-g014.jpg" position="float" orientation="portrait" xlink:type="simple" id="oo_488489.jpg"><uri content-type="original_file" xlink:type="simple">https://binary.pensoft.net/fig/488489</uri></graphic></fig></tp:treatment-sec><tp:treatment-sec><!--Section generated to contain objects referenced in tp:taxon-treatment.--><fig id="F1" position="float" orientation="portrait"><object-id xmlns:xlink="http://www.w3.org/1999/xlink" content-type="doi" xlink:type="simple">10.3897/zookeys.1005.57629.figure1</object-id><object-id xmlns:xlink="http://www.w3.org/1999/xlink" content-type="arpha" xlink:type="simple">3518B63F-5299-5BFB-9FC5-063283BBCC1B</object-id><label>Figure 1.</label><caption><p>Mandibles of representative <tp:taxon-name><tp:taxon-name-part taxon-name-part-type="superfamily">Formicoidea</tp:taxon-name-part></tp:taxon-name><bold>A</bold> †<italic><tp:taxon-name><tp:taxon-name-part taxon-name-part-type="genus" reg="Camelosphecia">Camelosphecia</tp:taxon-name-part> <tp:taxon-name-part taxon-name-part-type="species" reg="fossor">fossor</tp:taxon-name-part></tp:taxon-name></italic> gen. et sp. nov. holotype female, lateral oblique (ANTWEB1038930) <bold>B</bold> †<italic><tp:taxon-name><tp:taxon-name-part taxon-name-part-type="genus" reg="Gerontoformica">Gerontoformica</tp:taxon-name-part></tp:taxon-name></italic> species, male, dorsal or full-face view (ANTWEB1032638) <bold>C</bold> †<italic><tp:taxon-name><tp:taxon-name-part taxon-name-part-type="genus" reg="Chonidris">Chonidris</tp:taxon-name-part> <tp:taxon-name-part taxon-name-part-type="species" reg="insolita">insolita</tp:taxon-name-part></tp:taxon-name></italic> holotype female, anterolateral oblique (FANTWEB00022, AntWeb: Vincent Perrichot).</p></caption><graphic xmlns:xlink="http://www.w3.org/1999/xlink" xlink:href="zookeys-1005-021-g001.jpg" position="float" orientation="portrait" xlink:type="simple" id="oo_488476.jpg"><uri content-type="original_file" xlink:type="simple">https://binary.pensoft.net/fig/488476</uri></graphic></fig><fig id="F2" position="float" orientation="portrait"><object-id xmlns:xlink="http://www.w3.org/1999/xlink" content-type="doi" xlink:type="simple">10.3897/zookeys.1005.57629.figure2</object-id><object-id xmlns:xlink="http://www.w3.org/1999/xlink" content-type="arpha" xlink:type="simple">C198719A-4A72-52BC-851A-810A93462AF6</object-id><label>Figure 2.</label><caption><p>Mouthparts of †<italic><tp:taxon-name><tp:taxon-name-part taxon-name-part-type="genus" reg="Camelomecia">Camelomecia</tp:taxon-name-part></tp:taxon-name></italic> clade genera <bold>A</bold> †<italic><tp:taxon-name><tp:taxon-name-part taxon-name-part-type="genus" reg="Camelosphecia">Camelosphecia</tp:taxon-name-part> <tp:taxon-name-part taxon-name-part-type="species" reg="fossor">fossor</tp:taxon-name-part></tp:taxon-name></italic> gen. et sp. nov. holotype female, dorsolateral oblique (ANTWEB1038930) <bold>B</bold> †<italic><tp:taxon-name><tp:taxon-name-part taxon-name-part-type="genus" reg="Camelomecia">Camelomecia</tp:taxon-name-part> <tp:taxon-name-part taxon-name-part-type="species" reg="janovitzi">janovitzi</tp:taxon-name-part></tp:taxon-name></italic> holotype female, anterolateral oblique (<named-content xmlns:xlink="http://www.w3.org/1999/xlink" content-type="dwc:institutional_code" xlink:type="simple">AMNH</named-content>-BUTJ003, AntWeb: Phil Barden).</p></caption><graphic xmlns:xlink="http://www.w3.org/1999/xlink" xlink:href="zookeys-1005-021-g002.jpg" position="float" orientation="portrait" xlink:type="simple" id="oo_488477.jpg"><uri content-type="original_file" xlink:type="simple">https://binary.pensoft.net/fig/488477</uri></graphic></fig><fig id="F15" position="float" orientation="portrait"><object-id xmlns:xlink="http://www.w3.org/1999/xlink" content-type="doi" xlink:type="simple">10.3897/zookeys.1005.57629.figure15</object-id><object-id xmlns:xlink="http://www.w3.org/1999/xlink" content-type="arpha" xlink:type="simple">049E68D9-D5A1-51FC-8AD6-62277C6AB142</object-id><label>Figure 15.</label><caption><p><bold>A–C</bold> †<italic><tp:taxon-name><tp:taxon-name-part taxon-name-part-type="genus" reg="Camelosphecia">Camelosphecia</tp:taxon-name-part></tp:taxon-name></italic> spp. females examined by images. Specimens in <bold>A</bold> (BALBuTJ_36) and <bold>C</bold> (BALBuTJ_40) are likely conspecifics to †<italic><tp:taxon-name><tp:taxon-name-part taxon-name-part-type="genus" reg="Camelosphecia">C.</tp:taxon-name-part> <tp:taxon-name-part taxon-name-part-type="species" reg="fossor">fossor</tp:taxon-name-part></tp:taxon-name></italic>. Specimen in <bold>B</bold> (BALBuTJ_38) is probably another species in the genus, not described in here (images by Phil Barden, used with permission) <bold>D, E</bold> are generalized schemes of †<italic><tp:taxon-name><tp:taxon-name-part taxon-name-part-type="genus" reg="Camelosphecia">Camelosphecia</tp:taxon-name-part></tp:taxon-name></italic> habitus and forewing, respectively, as interpreted from all specimens examined. Metathoracic sclerites in <bold>A–C</bold> are indicated with green dots. In <bold>D</bold>, pedicel and flagellomeres are omitted for simplification. Abbreviations as in Figure <xref ref-type="fig" rid="F14">14</xref>, except for <bold>prstA4</bold>, presternite of A4; <bold>prpl</bold>, propleuron; <bold>tbsp</bold>, tibial spurs; <bold>stA4</bold>, sternite of A4; <bold>stng</bold>, sting. Wing venation abbreviations: <bold>C</bold>, costal vein; <bold>Sc</bold>, subcostal vein; <bold>R</bold>, radial vein; <bold><abbrev xmlns:xlink="http://www.w3.org/1999/xlink" xlink:title="radial sector vein" id="ABBRID0E5OBI" xlink:type="simple">Rs</abbrev></bold>, radial sector vein; <bold>M</bold>, medial vein; <bold>Cu</bold>, cubital vein, <bold>A</bold>, anal vein; +, indicates composite vein; <bold>f</bold>#, indicates free abscissa index; <bold><abbrev xmlns:xlink="http://www.w3.org/1999/xlink" xlink:title="Second radiosectoral crossvein" id="ABBRID0ELPBI" xlink:type="simple">2r-rs</abbrev></bold>, second radiosectoral crossvein; <bold>2rs-m</bold>, second sectoriomedial crossvein; <bold>1m-cu</bold>, first mediocubital crossvein; <bold><abbrev xmlns:xlink="http://www.w3.org/1999/xlink" xlink:title="first cubitoanal crossvein" id="ABBRID0EUPBI" xlink:type="simple">1cu-a</abbrev></bold>, first cubitoanal crossvein; <bold>R (bc)</bold>, radial or “basal” cell; <bold>1+2R (smc1)</bold>, undifferentiated first and second distal radial cells or “first submarginal cell”; <bold>3R (mc1)</bold>, third distal radial or “first marginal” cell; <bold>1Rs (smc2)</bold>, first sectorial or “second submarginal” cell; <bold>1M (dc1)</bold>, first medial or “discal” cell; <bold>1Cu (sbc)</bold>, first cubital or “subbasal” cell; <bold>2Cu (sdc1)</bold>, second cubital or “first subdiscal” cell.</p></caption><graphic xmlns:xlink="http://www.w3.org/1999/xlink" xlink:href="zookeys-1005-021-g015.jpg" position="float" orientation="portrait" xlink:type="simple" id="oo_488490.jpg"><uri content-type="original_file" xlink:type="simple">https://binary.pensoft.net/fig/488490</uri></graphic></fig><fig id="F16" position="float" orientation="portrait"><object-id xmlns:xlink="http://www.w3.org/1999/xlink" content-type="doi" xlink:type="simple">10.3897/zookeys.1005.57629.figure16</object-id><object-id xmlns:xlink="http://www.w3.org/1999/xlink" content-type="arpha" xlink:type="simple">F18A71CF-D029-5296-9B9A-6CA727B82863</object-id><label>Figure 16.</label><caption><p>†<italic><tp:taxon-name><tp:taxon-name-part taxon-name-part-type="genus" reg="Camelosphecia">Camelosphecia</tp:taxon-name-part> <tp:taxon-name-part taxon-name-part-type="species" reg="venator">venator</tp:taxon-name-part></tp:taxon-name></italic> sp. nov. holotype (NIGP163574) <bold>A, D</bold> right and left profile view of body, respectively <bold>B, C</bold> right and left profile view of head, respectively <bold>E</bold> left mesosoma zooming. Abbreviations: <bold>ce</bold>, compound eye; <bold>cl</bold>, clypeus; <bold>md</bold>, mandible; <bold>mm</bold>, masticatory margins; <bold>oc</bold>, ocelli; <bold>occ</bold>, occipital carina; <bold>A2–A3</bold>; abdominal segments 2 and 3; <bold>mscx</bold>, mesocoxa; <bold>mspl</bold>, mesopleural area of mesopectus; <bold>mssctm</bold>, mesoscutum; <bold>mtcx</bold>, metacoxa; <bold>mtpl</bold>, metapleural area of mesopectus; <bold>oms</bold>, oblique mesopleural sulcus; <bold>pr</bold>, prora; <bold>prcx</bold>, procoxa; <bold>prnt</bold>, pronotum; <bold>prop</bold>, propodeum. Note that indication of clypeus in <bold>C</bold> is exactly at its margin as seen in profile, which is concave, and should not be confused with convex right compound eye margin, also indicated. Clypeal concave shape is better evidenced in figure <bold>B</bold>. Also in <bold>C</bold>, mm indicated is from the right mandible, while mandible indicated is that of the left side. Scale bars:1 mm (<bold>A, D</bold>); 0.2 mm (<bold>B, C, E</bold>).</p></caption><graphic xmlns:xlink="http://www.w3.org/1999/xlink" xlink:href="zookeys-1005-021-g016.jpg" position="float" orientation="portrait" xlink:type="simple" id="oo_488491.jpg"><uri content-type="original_file" xlink:type="simple">https://binary.pensoft.net/fig/488491</uri></graphic></fig></tp:treatment-sec></tp:taxon-treatment>
