# Supplementary material for: † Camelosphecia gen. nov., lost ant-wasp intermediates from the mid-Cretaceous (Hymenoptera, Formicoidea)
Source: Zookeys. 2020 Dec 18;1005:21–55. doi: 10.3897/zookeys.1005.57629 (PMC7762752; doi:10.3897/zookeys.1005.57629)
Supplement: XML Treatment for Camelosphecia venator [file zookeys.1005.57629-treatment4.xml]

<!DOCTYPE tp:taxon-treatment
  PUBLIC "-//TaxonX//DTD Taxonomic Treatment Publishing DTD v0 20100105//EN" "tax-treatment-NSO.dtd">
<tp:taxon-treatment xmlns:tp="http://www.plazi.org/taxpub"><tp:treatment-meta><kwd-group><label>Taxon classification</label><kwd><named-content xmlns:xlink="http://www.w3.org/1999/xlink" content-type="kingdom">Animalia</named-content></kwd><kwd><named-content xmlns:xlink="http://www.w3.org/1999/xlink" content-type="order">Hymenoptera</named-content></kwd><kwd><named-content xmlns:xlink="http://www.w3.org/1999/xlink" content-type="family">Formicidae</named-content></kwd></kwd-group><mixed-citation publication-type="journal"><person-group><name><surname>Boudinot</surname><given-names>Brendon E.</given-names></name><name><surname>Perrichot</surname><given-names>Vincent</given-names></name><name><surname>Chaul</surname><given-names>Júlio C. M.</given-names></name></person-group><article-title>† <italic><tp:taxon-name><tp:taxon-name-part taxon-name-part-type="genus" reg="Camelosphecia">Camelosphecia</tp:taxon-name-part></tp:taxon-name></italic> gen. nov., lost ant-wasp intermediates from the mid-Cretaceous (<tp:taxon-name><tp:taxon-name-part taxon-name-part-type="order">Hymenoptera</tp:taxon-name-part></tp:taxon-name>, <tp:taxon-name><tp:taxon-name-part taxon-name-part-type="superfamily">Formicoidea</tp:taxon-name-part></tp:taxon-name>)</article-title><source>Zookeys</source><day>18</day><month>12</month><year>2020</year><volume>1005</volume><fpage>21</fpage><lpage>55</lpage><pub-id pub-id-type="doi">10.3897/zookeys.1005.57629</pub-id></mixed-citation></tp:treatment-meta><tp:nomenclature><label>†</label><tp:taxon-name><object-id xmlns:xlink="http://www.w3.org/1999/xlink" content-type="arpha" xlink:type="simple">AE4ECCCF-EB85-560E-807C-D139C4AC4C00</object-id>
              <tp:taxon-name-part taxon-name-part-type="genus" reg="Camelosphecia">Camelosphecia</tp:taxon-name-part>
              <tp:taxon-name-part taxon-name-part-type="species" reg="venator">venator</tp:taxon-name-part>
              <object-id xmlns:xlink="http://www.w3.org/1999/xlink" content-type="zoobank" xlink:type="simple">http://zoobank.org/00B043E6-1956-4EC6-A567-6186222B0280</object-id>
            </tp:taxon-name><tp:taxon-status xmlns:xlink="http://www.w3.org/1999/xlink" xlink:type="simple">sp. nov.</tp:taxon-status><xref ref-type="fig" rid="F16">Fig. 16</xref></tp:nomenclature><tp:treatment-sec sec-type="Holotype" id="SECID0EYRBI"><title>Holotype.</title><p>Myanmar, Kachin State: Hukawng Valley [<bold>NIGP163574</bold>, deposited in <bold><named-content xmlns:xlink="http://www.w3.org/1999/xlink" content-type="dwc:institutional_code" xlink:type="simple">NIGP</named-content>].</bold></p><fig id="F16" position="float" orientation="portrait"><object-id xmlns:xlink="http://www.w3.org/1999/xlink" content-type="doi" xlink:type="simple">10.3897/zookeys.1005.57629.figure16</object-id><object-id xmlns:xlink="http://www.w3.org/1999/xlink" content-type="arpha" xlink:type="simple">F18A71CF-D029-5296-9B9A-6CA727B82863</object-id><label>Figure 16.</label><caption><p>†<italic><tp:taxon-name><tp:taxon-name-part taxon-name-part-type="genus" reg="Camelosphecia">Camelosphecia</tp:taxon-name-part> <tp:taxon-name-part taxon-name-part-type="species" reg="venator">venator</tp:taxon-name-part></tp:taxon-name></italic> sp. nov. holotype (NIGP163574) <bold>A, D</bold> right and left profile view of body, respectively <bold>B, C</bold> right and left profile view of head, respectively <bold>E</bold> left mesosoma zooming. Abbreviations: <bold>ce</bold>, compound eye; <bold>cl</bold>, clypeus; <bold>md</bold>, mandible; <bold>mm</bold>, masticatory margins; <bold>oc</bold>, ocelli; <bold>occ</bold>, occipital carina; <bold>A2–A3</bold>; abdominal segments 2 and 3; <bold>mscx</bold>, mesocoxa; <bold>mspl</bold>, mesopleural area of mesopectus; <bold>mssctm</bold>, mesoscutum; <bold>mtcx</bold>, metacoxa; <bold>mtpl</bold>, metapleural area of mesopectus; <bold>oms</bold>, oblique mesopleural sulcus; <bold>pr</bold>, prora; <bold>prcx</bold>, procoxa; <bold>prnt</bold>, pronotum; <bold>prop</bold>, propodeum. Note that indication of clypeus in <bold>C</bold> is exactly at its margin as seen in profile, which is concave, and should not be confused with convex right compound eye margin, also indicated. Clypeal concave shape is better evidenced in figure <bold>B</bold>. Also in <bold>C</bold>, mm indicated is from the right mandible, while mandible indicated is that of the left side. Scale bars:1 mm (<bold>A, D</bold>); 0.2 mm (<bold>B, C, E</bold>).</p></caption><graphic xmlns:xlink="http://www.w3.org/1999/xlink" xlink:href="zookeys-1005-021-g016.jpg" position="float" orientation="portrait" xlink:type="simple" id="oo_488491.jpg"><uri content-type="original_file" xlink:type="simple">https://binary.pensoft.net/fig/488491</uri></graphic></fig></tp:treatment-sec><tp:treatment-sec sec-type="diagnosis" id="SECID0ETUBI"><title>Diagnosis.</title><p>Identifiable as <tp:taxon-name><tp:taxon-name-part taxon-name-part-type="superfamily">Formicoidea</tp:taxon-name-part></tp:taxon-name> based on the definition given for the superfamily above. Associated with †<italic><tp:taxon-name><tp:taxon-name-part taxon-name-part-type="genus" reg="Camelosphecia">Camelosphecia</tp:taxon-name-part></tp:taxon-name></italic> females by the multidentate mandibles, the shape of the clypeus, and the markedly prefurcal <abbrev xmlns:xlink="http://www.w3.org/1999/xlink" xlink:title="first cubitoanal crossvein" id="ABBRID0EFVBI" xlink:type="simple">1cu-a</abbrev>. †<italic><tp:taxon-name><tp:taxon-name-part taxon-name-part-type="genus" reg="Camelosphecia">Camelosphecia</tp:taxon-name-part> <tp:taxon-name-part taxon-name-part-type="species" reg="venator">venator</tp:taxon-name-part></tp:taxon-name></italic> differs substantially from †<italic><tp:taxon-name><tp:taxon-name-part taxon-name-part-type="genus" reg="Camelosphecia">C.</tp:taxon-name-part> <tp:taxon-name-part taxon-name-part-type="species" reg="fossor">fossor</tp:taxon-name-part></tp:taxon-name></italic> and is undoubtedly a new species based on the following features: (1) “marginal cell” very short, area approximately equal to that of pterostigma; (2) 1m-cu “postfurcal”, or joining <abbrev xmlns:xlink="http://www.w3.org/1999/xlink" xlink:title="free Media" id="ABBRID0E6VBI" xlink:type="simple">Mf</abbrev> distal to split of <abbrev xmlns:xlink="http://www.w3.org/1999/xlink" xlink:title="Radial-Sector-Media composite abscissa" id="ABBRID0EDWBI" xlink:type="simple">Rs+M</abbrev>; (3) <abbrev xmlns:xlink="http://www.w3.org/1999/xlink" xlink:title="Second radiosectoral crossvein" id="ABBRID0EHWBI" xlink:type="simple">2r-rs</abbrev> joining <abbrev xmlns:xlink="http://www.w3.org/1999/xlink" xlink:title="free Radial Sector" id="ABBRID0ELWBI" xlink:type="simple">Rsf</abbrev> proximal to <abbrev xmlns:xlink="http://www.w3.org/1999/xlink" xlink:title="Second radiosectoral crossvein" id="ABBRID0EPWBI" xlink:type="simple">2r-rs</abbrev>; (4) “discal cell” wider; (5) “subdiscal cell” (enclosed by Cu, A, and <abbrev xmlns:xlink="http://www.w3.org/1999/xlink" xlink:title="first cubitoanal crossvein" id="ABBRID0ETWBI" xlink:type="simple">1cu-a</abbrev>) shorter; (6) petiolar node very well-defined, hump-like; and (7) prora (anteroventral keel of abdominal sternum III) shelf-like, strongly projecting. The male-based species differs from †<italic><tp:taxon-name><tp:taxon-name-part taxon-name-part-type="genus" reg="Camelosphecia">C.</tp:taxon-name-part> <tp:taxon-name-part taxon-name-part-type="species" reg="fossor">fossor</tp:taxon-name-part></tp:taxon-name></italic> and †<tp:taxon-name><tp:taxon-name-part taxon-name-part-type="genus" reg="Camelosphecia">C.</tp:taxon-name-part> <tp:taxon-name-part taxon-name-part-type="uncertainty-rank">cf.</tp:taxon-name-part> <tp:taxon-name-part taxon-name-part-type="species" reg="fossor">fossor</tp:taxon-name-part></tp:taxon-name> (BALBuTJ_38) by additional features which are expected due to sexual dimorphism, including having a distinct eye shape, shorter pronotum, twig-like profemora, and lack of the psammochaetae.</p></tp:treatment-sec><tp:treatment-sec sec-type="description" id="SECID0EPXBI"><title>Measurements.</title><p><bold>Male.</bold><abbrev xmlns:xlink="http://www.w3.org/1999/xlink" xlink:title="Cranium length" id="ABBRID0EXXBI" xlink:type="simple">CL</abbrev> 0.98; <abbrev xmlns:xlink="http://www.w3.org/1999/xlink" xlink:title="Vertexal bulge length, male specimen" id="ABBRID0E2XBI" xlink:type="simple">VBL</abbrev> 0.21; <abbrev xmlns:xlink="http://www.w3.org/1999/xlink" xlink:title="Head length" id="ABBRID0E6XBI" xlink:type="simple">HL</abbrev> 1.34; <abbrev xmlns:xlink="http://www.w3.org/1999/xlink" xlink:title="Eye length" id="ABBRID0EDYBI" xlink:type="simple">EL</abbrev> 0.58; <abbrev xmlns:xlink="http://www.w3.org/1999/xlink" xlink:title="Lateral ocellus width" id="ABBRID0EHYBI" xlink:type="simple">LW</abbrev> 0.16; <abbrev xmlns:xlink="http://www.w3.org/1999/xlink" xlink:title="Antennomere I length" id="ABBRID0ELYBI" xlink:type="simple">A1L</abbrev> 0.20; <abbrev xmlns:xlink="http://www.w3.org/1999/xlink" xlink:title="Antennomere II length" id="ABBRID0EPYBI" xlink:type="simple">A2L</abbrev> 0.09; <abbrev xmlns:xlink="http://www.w3.org/1999/xlink" xlink:title="Antennomere III length" id="ABBRID0ETYBI" xlink:type="simple">A3L</abbrev> 0.39; <abbrev xmlns:xlink="http://www.w3.org/1999/xlink" xlink:title="Pronotal medial length" id="ABBRID0EXYBI" xlink:type="simple">PnL</abbrev> 0.48; <abbrev xmlns:xlink="http://www.w3.org/1999/xlink" xlink:title="Pronotal maximal length" id="ABBRID0E2YBI" xlink:type="simple">PnLm</abbrev> 0.68; <abbrev xmlns:xlink="http://www.w3.org/1999/xlink" xlink:title="Mesosoma length" id="ABBRID0E6YBI" xlink:type="simple">WL</abbrev> 1.76; <abbrev xmlns:xlink="http://www.w3.org/1999/xlink" xlink:title="Mesosoma length, alternative" id="ABBRID0EDZBI" xlink:type="simple">WLa</abbrev> 1.62; <abbrev xmlns:xlink="http://www.w3.org/1999/xlink" xlink:title="Petiole length" id="ABBRID0EHZBI" xlink:type="simple">PtL</abbrev> 0.42. (<italic>Note</italic>: due to preservation and orientation, could not measure <abbrev xmlns:xlink="http://www.w3.org/1999/xlink" xlink:title="Head width" id="ABBRID0ENZBI" xlink:type="simple">HW</abbrev>, <abbrev xmlns:xlink="http://www.w3.org/1999/xlink" xlink:title="Clypeus width" id="ABBRID0ERZBI" xlink:type="simple">CW</abbrev>, <abbrev xmlns:xlink="http://www.w3.org/1999/xlink" xlink:title="Median ocellus width" id="ABBRID0EVZBI" xlink:type="simple">MW</abbrev>, <abbrev xmlns:xlink="http://www.w3.org/1999/xlink" xlink:title="Pronotal width" id="ABBRID0EZZBI" xlink:type="simple">PnW</abbrev>, <abbrev xmlns:xlink="http://www.w3.org/1999/xlink" xlink:title="Mesoscutum width" id="ABBRID0E4ZBI" xlink:type="simple">MtW</abbrev>, <abbrev xmlns:xlink="http://www.w3.org/1999/xlink" xlink:title="Mesoscutum length" id="ABBRID0EB1BI" xlink:type="simple">MtL</abbrev>, <abbrev xmlns:xlink="http://www.w3.org/1999/xlink" xlink:title="Mesoscutellum width" id="ABBRID0EF1BI" xlink:type="simple">MsW</abbrev>, and <abbrev xmlns:xlink="http://www.w3.org/1999/xlink" xlink:title="Mesoscutellum length" id="ABBRID0EJ1BI" xlink:type="simple">MsL</abbrev>.)</p></tp:treatment-sec><tp:treatment-sec sec-type="description" id="SECID0EN1BI"><title>Description.</title><p><bold>Male. <italic>Head.</italic></bold> Cranium “male-like” for <tp:taxon-name><tp:taxon-name-part taxon-name-part-type="superfamily">Formicoidea</tp:taxon-name-part></tp:taxon-name>, particularly stem <tp:taxon-name><tp:taxon-name-part taxon-name-part-type="family">Formicidae</tp:taxon-name-part></tp:taxon-name> and taxa of the poneriine clade (i.e., the “poneroids” of <xref ref-type="bibr" rid="B11">Bolton 2003</xref>): Cranium more-or-less hypognathous despite elongate postgenal bridge; compound eyes bulging, medially emarginate; vertex (bearing ocelli) produced dorsally. Features differing from expectation: Mandibles distinctly multidentate, with eleven teeth as determined from the holotype; masticatory mandibular margin elongate; mandibles bowed, as observed in the female; cranial mandibular condyle small; clypeus reduced, concave, reminiscent of male <tp:taxon-name><tp:taxon-name-part taxon-name-part-type="tribe">Ponerini</tp:taxon-name-part></tp:taxon-name>; compound eyes “binocular” in that anterior medialmost ommatidia with direct line of sight across the clypeus; antennal toruli close-set and dorsally directed (distinct from female); ocelli hypertrophied (suggesting nocturnal flight); occipital carina incomplete, possibly encircling occipital foramen but definitely not extending to mandibular base. Antenna 13-merous. Scape short, ca. 3–4 × as long as broad. Main body of pedicel approximately as broad as long. Flagellum elongate, each flagellomere several times longer than broad.</p><p><bold><italic>Mesosoma.</italic></bold> Pronotum short but muscular, with distinct bulge in profile view between “neck” and posterior “collar”; lateral face of mesopleuron broadly and deeply concave; concavity oriented dorsoventrally, apparently for reception of leg when fore leg completely retracted up to body; pronotum posterodorsally produced as lobe, lobe contacting fore wing tegulum; pronotum not forming ring posterior to fore coxae. Mesoscutum with deep and convergent notauli. Oblique mesopleural sulcus of mesopectus extending completely from anterior (“epicnemial”) margin to posterior (“mesepimeral”) margin. Mesothorax distinct laterally. Propodeum with dorsal and posterior faces curving into one another in profile view, apparently without distinct angular marking; posterolateral portion of propodeum, i.e., the area corresponding to the propodeal lobe, produced posteriorly, but not apparently in subrectangular form. Propodeal spiracle apparently situated high and anterior on segment, subtending metapleuron.</p><p><bold><italic>Legs.</italic></bold> Legs, overall, thin and without notable setal armament. Long setae not discernible. Protibial calcar apparently bifurcate apically. Mesotibia apparently with two ventroapical spurs, the anterior of which is thick compared to a seta and is barbirulate (<italic>sensu</italic><xref ref-type="bibr" rid="B11">Bolton 2003</xref>). Metatibial spurs and tarsi not preserved in holotype.</p><p><bold><italic>Metasoma.</italic></bold> Abdominal segment II with distinct petiolar node which is strong and convex; anterolateral corners carinate; form of subpetiolar process uncertain. Helcium (articulatory portion of abdominal segment II) well-defined, axial (situated at approximately segment midheight), and broad dorsoventrally and lateromedially. Prora (keel of abdominal sternum II) robust and triangular in profile view.</p><p><bold><italic>Wing venation.</italic></bold> Veins tubular as in female †<italic><tp:taxon-name><tp:taxon-name-part taxon-name-part-type="genus" reg="Camelosphecia">Camelosphecia</tp:taxon-name-part></tp:taxon-name></italic>. Differing as follows: 1Rsf situated ca. 2 × its length from pterostigma, nearly perpendicular to proximodistal length of wing; juncture of 1Rsf and <abbrev xmlns:xlink="http://www.w3.org/1999/xlink" xlink:title="free Media" id="ABBRID0ET3BI" xlink:type="simple">Mf</abbrev>1 more distinctly angular; 1m-cu “postfurcal”, i.e., joining M distal to split of <abbrev xmlns:xlink="http://www.w3.org/1999/xlink" xlink:title="Radial-Sector-Media composite abscissa" id="ABBRID0EX3BI" xlink:type="simple">Rs+M</abbrev>; <abbrev xmlns:xlink="http://www.w3.org/1999/xlink" xlink:title="Second radiosectoral crossvein" id="ABBRID0E23BI" xlink:type="simple">2r-rs</abbrev> somewhat more proximal; “marginal cell” small, curve of posterior margin (as defined by <abbrev xmlns:xlink="http://www.w3.org/1999/xlink" xlink:title="free Radial Sector" id="ABBRID0E63BI" xlink:type="simple">Rsf</abbrev>) parallel to pterostigma; 2rs-m “prefurcal”, with anterior juncture proximal to <abbrev xmlns:xlink="http://www.w3.org/1999/xlink" xlink:title="Second radiosectoral crossvein" id="ABBRID0ED4BI" xlink:type="simple">2r-rs</abbrev>; tubular portion of <abbrev xmlns:xlink="http://www.w3.org/1999/xlink" xlink:title="free Media" id="ABBRID0EH4BI" xlink:type="simple">Mf</abbrev> distal to <abbrev xmlns:xlink="http://www.w3.org/1999/xlink" xlink:title="Second radiosectoral crossvein" id="ABBRID0EL4BI" xlink:type="simple">2r-rs</abbrev> very short; “discal cell” pentagonal and less than 1.5 × as long proximodistally as broad anteroposteriorly; <abbrev xmlns:xlink="http://www.w3.org/1999/xlink" xlink:title="first cubitoanal crossvein" id="ABBRID0EP4BI" xlink:type="simple">1cu-a</abbrev> joining <abbrev xmlns:xlink="http://www.w3.org/1999/xlink" xlink:title="mediocubital complex vein" id="ABBRID0ET4BI" xlink:type="simple">M+Cu</abbrev> ca. 1 × of its lengths proximal to split of <abbrev xmlns:xlink="http://www.w3.org/1999/xlink" xlink:title="Radial-Sector-Media composite abscissa" id="ABBRID0EX4BI" xlink:type="simple">Rs+M</abbrev>.</p><p><bold><italic>Preservation.</italic></bold> Amber matrix filled with uniformly distributed dark spheres. Metasoma from posterior portion of abdominal segment III, left meso- and meta-femora and distal segments, and right metatarsus removed due to specimen preparation. Hind wings not easily visible due to taphonomy. Specimen does not appear dehydrated or otherwise compressed or distorted.</p></tp:treatment-sec><tp:treatment-sec sec-type="etymology" id="SECID0EC5BI"><title>Etymology.</title><p>The specific epithet suggests the likely predatory habits of the unknown female, while also highlighting the visual acuity of the male probably required for mate-seeking.</p></tp:treatment-sec><tp:treatment-sec sec-type="comments" id="SECID0EH5BI"><title>Comments.</title><p>We recognize that providing formal names to unassociated males risks inflating species-based biodiversity measures and runaway “parallel taxonomy” between sexes, as seen in various <tp:taxon-name><tp:taxon-name-part taxon-name-part-type="subfamily">Dorylinae</tp:taxon-name-part></tp:taxon-name> (e.g., <italic><tp:taxon-name><tp:taxon-name-part taxon-name-part-type="genus" reg="Neivamyrmex">Neivamyrmex</tp:taxon-name-part></tp:taxon-name></italic>) and <tp:taxon-name><tp:taxon-name-part taxon-name-part-type="subfamily">Leptanillinae</tp:taxon-name-part></tp:taxon-name> (e.g., <italic><tp:taxon-name><tp:taxon-name-part taxon-name-part-type="genus" reg="Leptanilla">Leptanilla</tp:taxon-name-part></tp:taxon-name></italic>). However, we are confident of the male-female pairing here due to the uniquely diagnostic mandibular conformation and markedly prefurcal <abbrev xmlns:xlink="http://www.w3.org/1999/xlink" xlink:title="first cubitoanal crossvein" id="ABBRID0EF6BI" xlink:type="simple">1cu-a</abbrev> crossvein. Moreover, the distinct wing venation and petiolar node of †<italic><tp:taxon-name><tp:taxon-name-part taxon-name-part-type="genus" reg="Camelosphecia">Cs.</tp:taxon-name-part> <tp:taxon-name-part taxon-name-part-type="species" reg="venator">venator</tp:taxon-name-part></tp:taxon-name></italic> provides both strong evidence of non-conspecificity with †<italic><tp:taxon-name><tp:taxon-name-part taxon-name-part-type="genus" reg="Camelosphecia">Cs.</tp:taxon-name-part> <tp:taxon-name-part taxon-name-part-type="species" reg="fossor">fossor</tp:taxon-name-part></tp:taxon-name></italic>, and ample detail to associate unidentified females. For these reasons, we strongly recommend that any female which has a similar venational pattern and especially a nodiform petiole be considered conspecific with †<italic><tp:taxon-name><tp:taxon-name-part taxon-name-part-type="genus" reg="Camelosphecia">Cs.</tp:taxon-name-part> <tp:taxon-name-part taxon-name-part-type="species" reg="venator">venator</tp:taxon-name-part></tp:taxon-name></italic>, at least until further evidence accrues.</p><p>The marked reduction of the male’s cranium and pronotum coupled with hypertrophied or bulging eyes compared to the female strongly suggests specialized and sex-specific life histories. Among extant <tp:taxon-name><tp:taxon-name-part taxon-name-part-type="family">Formicidae</tp:taxon-name-part></tp:taxon-name>, similarly enlarged eyes are often associated with nocturnal flights. At light sheets, such bug-eyed males are often observed <italic>en masse</italic>, without presence of conspecific females, suggesting either limited flights by females or the female-calling syndrome. Unfortunately, the genitalia of the unique specimen were lost during specimen preparation, thus the presence of copulatory specializations remains unknown. However, it is apparent from other male <tp:taxon-name><tp:taxon-name-part taxon-name-part-type="superfamily">Formicoidea</tp:taxon-name-part></tp:taxon-name> from Burmite and other ambers that a wide array of sexual modifications are known.</p></tp:treatment-sec><ref-list><ref id="B11"><mixed-citation xmlns:xlink="http://www.w3.org/1999/xlink" xlink:type="simple"><person-group><name name-style="western"><surname>Bolton</surname><given-names>B</given-names></name></person-group> (<year>2003</year>) <article-title>Synopsis and classification of <tp:taxon-name><tp:taxon-name-part taxon-name-part-type="family">Formicidae</tp:taxon-name-part></tp:taxon-name>.</article-title><source>Memoirs of the American Entomological Institute</source><volume>71</volume>: <fpage>1</fpage>–<lpage>370</lpage>.</mixed-citation></ref></ref-list></tp:taxon-treatment>
